# Supplementary material for: Changes in elbow flexion EMG morphology during adjustment of deep brain stimulator in advanced Parkinson’s disease
Source: PLoS One. 2022 Apr 14;17(4):e0266936. doi: 10.1371/journal.pone.0266936 (PMC9009623; doi:10.1371/journal.pone.0266936)
Supplement: S1 Data — (XLSX) [file pone.0266936.s001.xlsx]

## Sheet: EMG-parameters
		opt		-0,3 V		+0,3 V		-30 Hz		+30 Hz		+ 30 us		off
		more affected arm	less affected arm	more affected arm	less affected arm	more affected arm	less affected arm	more affected arm	less affected arm	more affected arm	less affected arm	more affected arm	less affected arm	more affected arm	less affected arm
PD01	recurrence rate, %REC	1	1	1.0917	1.3528	0.83549	0.98711	1.7609	1.0056	1.2669	0.92331	-	-	-	-
PD02	recurrence rate, %REC	1	1	1.6135	1.1002	0.99315	1.4064	2.2714	1.1066	1.6779	0.83492	-	-	-	-
PD03	recurrence rate, %REC	1	1	2.6733	1.3576	2.0094	0.70182	1.5415	1.649	1.8849	1.4164	3.4158	1.6944	1.6502	1.5334
PD04	recurrence rate, %REC	1	1	1.142	1.7095	1.3512	1.555	1.3613	1.4569	0.99129	1.5267	1.3944	2.1152	1.2818	1.7117
PD05	recurrence rate, %REC	1	1	1.0248	0.8816	0.91473	1.0369	1.7013	1.6511	1.156	0.77515	1.0941	0.8988	2.085	1.6533
PD06	recurrence rate, %REC	1	1	1.1695	0.89082	2.2325	1.0201	1.7688	1.1353	1.8666	1.7419	-	-	1.2711	1.2524
PD07	recurrence rate, %REC	1	1	1.1012	0.90098	1.3112	2.0522	0.89366	0.72117	0.70323	1.5146	1.3761	1.1942	0.96854	1.0195
PD08	recurrence rate, %REC	1	1	2.0102	0.87909	1.9962	0.79425	1.9656	1.173	1.9619	1.2378	1.976	0.95358	1.7612	0.98989
PD09	recurrence rate, %REC	1	1	1.4865	0.4268	3.1657	1.0183	1.593	0.93883	2.6864	0.79029	2.252	0.70793	2.5403	1.9364
PD10	recurrence rate, %REC	1	1	1.086	1.1365	3.144	2.7514	1.5149	0.6305	1.6577	0.36869	-	-	0.98319	0.48582
PD11	recurrence rate, %REC	1	1	1.0162	0.8176	1.3199	0.68846	2.0324	0.79867	1.9785	0.61576	3.3383	0.88867	2.3962	0.64814
PD12	recurrence rate, %REC	1	1	0.76176	0.44549	0.96056	0.50414	1.0559	1.0168	0.80692	0.6992	-	-	0.98942	1.3814
PD13	recurrence rate, %REC	1	1	0.94182	1.8942	-	-	-	-	1.1549	1.4306	-	-	-	-
PD01	kurtosis, KURT	1	1	1.027	1.0284	0.98144	0.82577	1.2909	0.91387	0.94719	0.93562	-	-	-	-
PD02	kurtosis, KURT	1	1	1.3083	0.98465	1.0887	1.0104	1.266	1.0247	1.2419	0.94592	-	-	-	-
PD03	kurtosis, KURT	1	1	1.2501	1.0153	1.2116	0.89856	1.1078	1.2651	1.1925	1.2588	1.2996	1.3092	1.1716	1.0909
PD04	kurtosis, KURT	1	1	0.89487	1.11	1.0062	1.1289	0.95508	1.1822	0.93015	1.1533	1.0328	1.3149	1.0861	1.0459
PD05	kurtosis, KURT	1	1	1.0223	1.0303	1.048	1.1051	1.1682	1.2367	1.1441	1.1526	1.0191	1.0413	1.2575	1.2234
PD06	kurtosis, KURT	1	1	1.126	0.95119	1.286	0.96843	1.2273	0.90918	1.1967	1.0536	-	-	1.1025	0.98235
PD07	kurtosis, KURT	1	1	1.0414	0.85816	1.0035	1.0115	0.98638	0.89294	0.90017	0.96394	1.1294	0.95958	0.97222	0.90857
PD08	kurtosis, KURT	1	1	1.1254	0.99308	1.0347	1.0104	1.1459	1.0851	1.1273	1.148	1.0302	0.90813	1.0531	0.94414
PD09	kurtosis, KURT	1	1	1.0261	0.8391	1.2352	1.049	0.94763	0.96995	1.189	0.92912	1.1284	1.0059	1.1242	1.2263
PD10	kurtosis, KURT	1	1	0.98317	0.99294	1.1754	1.4132	1.0104	0.83921	1.0274	0.83802	-	-	0.97581	0.85947
PD11	kurtosis, KURT	1	1	1.1077	0.99493	1.0775	0.97484	1.2187	0.94603	1.2358	0.88	1.3494	0.99922	1.1061	0.8952
PD12	kurtosis, KURT	1	1	0.9183	0.67983	0.93892	0.71734	0.99562	0.96195	0.94203	0.91085	-	-	1.1347	1.1558
PD13	kurtosis, KURT	1	1	0.9044	1.1645	-	-	-	-	1.0239	1.1321	-	-	-	-
PD01	correlation dimension, CD	1	1	0.94499	0.90135	0.99633	1.0166	0.84701	0.94571	0.95407	1.0267	-	-	-	-
PD02	correlation dimension, CD	1	1	0.90857	0.98102	0.9457	0.95908	0.81638	0.96161	0.90433	1.0238	-	-	-	-
PD03	correlation dimension, CD	1	1	0.84846	0.96421	0.8496	1.1047	0.94011	0.85511	0.90049	0.90515	0.75935	0.86319	0.95524	0.93087
PD04	correlation dimension, CD	1	1	0.88939	0.82717	0.89933	0.8688	0.86284	0.89355	0.98232	0.89098	0.82437	0.78082	0.8901	0.86331
PD05	correlation dimension, CD	1	1	1.0226	1.0515	1.0164	1.0026	0.88157	0.85378	0.95139	1.095	0.99023	1.0799	0.82005	0.87699
PD06	correlation dimension, CD	1	1	0.97085	0.99701	0.80511	0.98697	0.82063	0.95739	0.82417	0.87446	-	-	0.98655	0.92739
PD07	correlation dimension, CD	1	1	1.0075	1.0732	1.0024	0.84125	1.0423	1.0963	1.0536	0.91779	0.99087	0.98796	1.0327	1.0046
PD08	correlation dimension, CD	1	1	0.77078	0.96594	0.76336	0.98352	0.7884	0.8701	0.82431	0.87781	0.71729	1.0217	0.89079	1.0058
PD09	correlation dimension, CD	1	1	0.89936	1.2036	0.72414	0.90381	0.8884	1.0044	0.72564	1.0193	0.76159	1.0255	0.79648	0.85146
PD10	correlation dimension, CD	1	1	1.0116	0.99988	0.75942	0.40655	0.91513	1.1038	0.95706	1.3014	-	-	1.0642	1.225
PD11	correlation dimension, CD	1	1	0.9977	1.0403	0.96523	1.0534	0.8158	1.048	0.88525	1.0748	0.69277	0.96779	0.88334	1.0827
PD12	correlation dimension, CD	1	1	1.248	1.3895	1.1712	1.3138	0.98597	0.93432	1.1154	1.1533	-	-	1.1044	0.73147
PD13	correlation dimension, CD	1	1	0.98934	0.87714	-	-	-	-	0.91849	0.9241	-	-	-	-

## Sheet: UPRDS
		opt	-0,3 V	+0,3 V	-30 Hz	+30 Hz	+ 30 us	off
PD01	UPRDS upper arm rigidity	2	-	-	-	-	-	-
PD02	UPRDS upper arm rigidity	0	0	0	1	0	2	6
PD03	UPRDS upper arm rigidity	1	0	0	0	0	0	3
PD04	UPRDS upper arm rigidity	0	0	0	0	0	0	0
PD05	UPRDS upper arm rigidity	0	0	0	1	1	0	3
PD06	UPRDS upper arm rigidity	0	0	0	0	0	0	0
PD07	UPRDS upper arm rigidity	3	3	1	3	1	1	2
PD08	UPRDS upper arm rigidity	2	4	0	2	3	0	3
PD09	UPRDS upper arm rigidity	0	0	0	0	0	0	0
PD10	UPRDS upper arm rigidity	4	5	-	4	4	-	4
PD11	UPRDS upper arm rigidity	0	0	0	0	0	0	0
PD12	UPRDS upper arm rigidity	0	2	0	1	0	-	3
PD13	UPRDS upper arm rigidity	3	3	3	-	0	-	-
PD01	UPDRS arm tremor	0	-	-	-	-	-	-
PD02	UPDRS arm tremor	0	0	0	4	0	1	4
PD03	UPDRS arm tremor	0	0	0	0	0	0	1
PD04	UPDRS arm tremor	0	0	0	0	0	0	0
PD05	UPDRS arm tremor	2	3	0	3	1	3	5
PD06	UPDRS arm tremor	0	0	0	0	1	0	1
PD07	UPDRS arm tremor	1	3	0	2	0	0	3
PD08	UPDRS arm tremor	2	4	0	2	0	0	0
PD09	UPDRS arm tremor	0	0	0	0	0	0	0
PD10	UPDRS arm tremor	0	0	-	0	0	-	0
PD11	UPDRS arm tremor	0	0	0	0	0	0	0
PD12	UPDRS arm tremor	0	2	1	1	0	-	4
PD13	UPDRS arm tremor	0	0	0	-	0	-	-
